# Supplementary material for: Molecular Insights into the Specific Targeting of c-MYC G-Quadruplex by Thiazole Peptides
Source: Int J Mol Sci. 2024 Jan 3;25(1):623. doi: 10.3390/ijms25010623 (PMC10778990; doi:10.3390/ijms25010623)
Supplement: Supplementary file 1 [file ijms-25-00623-s001.zip]

Archive with 1 entries (1 files):
- ijms-2793863-supplementary.pdf
